# Supplementary material for: Biodegradable Nonwovens with Poultry Feather Addition as a Method for Recycling and Waste Management
Source: Polymers (Basel). 2022 Jun 11;14(12):2370. doi: 10.3390/polym14122370 (PMC9230047; doi:10.3390/polym14122370)
Supplement: Supplementary file 1 [file polymers-14-02370-s001.zip]

Archive with 1 entries (1 files):
- polymers-1700170-supplementary.pdf
